# Supplementary material for: A Simple and Cost-Effective DNA Preparation Method Suitable for High-Throughput PCR Quantification of Hepatitis B Virus Genomes
Source: Viruses. 2020 Aug 24;12(9):928. doi: 10.3390/v12090928 (PMC7552047; doi:10.3390/v12090928)
Supplement: Supplementary file 1 [file viruses-12-00928-s001.zip]

Archive with 1 entries (1 files):
- viruses-899755-supplementary.pdf
